# Supplementary material for: Theory-Based Antecedents of Stopping Texting While Driving Among College Students for Injury Prevention: A Cross-Sectional Study
Source: Int J Environ Res Public Health. 2025 Dec 10;22(12):1847. doi: 10.3390/ijerph22121847 (PMC12732351; doi:10.3390/ijerph22121847)
Supplement: Supplementary file 1 [file ijerph-22-01847-s001.zip]

Archive with 1 entries (1 files):
- ijerph-3963383-supplementary.pdf
